# Supplementary material for: Coronavirus Receptor Expression Profiles in Human Mast Cells, Basophils, and Eosinophils
Source: Cells. 2024 Jan 17;13(2):173. doi: 10.3390/cells13020173 (PMC10814915; doi:10.3390/cells13020173)
Supplement: Supplementary file 1 [file cells-13-00173-s001.zip]

Archive with 1 entries (1 files):
- cells-2788293-supplementary.pdf
